# Supplementary material for: Characterizing the interactions between influenza and respiratory syncytial viruses and their implications for epidemic control
Source: Nat Commun. 2024 Nov 20;15:10066. doi: 10.1038/s41467-024-53872-4 (PMC11579344; doi:10.1038/s41467-024-53872-4)
Supplement: Supplementary file 4 — Source Data [file 41467_2024_53872_MOESM4_ESM.zip]

Archive with 4 entries (3 files):
- SourceData/
- SourceData/01_res_fit-parameter-values.txt
- SourceData/02_dat_vacc-sim-cases.txt
- SourceData/03_dat_age-structured.txt
