# Supplementary material for: Characterizing the interactions between influenza and respiratory syncytial viruses and their implications for epidemic control
Source: Nat Commun. 2024 Nov 20;15:10066. doi: 10.1038/s41467-024-53872-4 (PMC11579344; doi:10.1038/s41467-024-53872-4)
Supplement: Supplementary file 4 — Source Data [file 41467_2024_53872_MOESM4_ESM.zip › SourceData/01_res_fit-parameter-values.txt]

"parameter" "mle" "lower_ci" "upper_ci" "location"
"rho1" 0.195583384450546 0.176636167346678 0.202955860888016 "Hong Kong"
"rho2" 0.034008137528698 0.0316827571545178 0.0352062530675553 "Hong Kong"
"theta_lambda1" 1.21344085723646e-09 0 0.000319602463433319 "Hong Kong"
"theta_lambda2" 6.18184553084918e-06 3.21920495568881e-16 0.126734888002799 "Hong Kong"
"delta1" 0.064843021015412 0.0627396020496805 0.0729761473035785 "Hong Kong"
"d2" 3.01579137674445 2.33613581126355 2.986284181293 "Hong Kong"
"alpha" 0.609897824040336 0.567677806481276 0.639104232070367 "Hong Kong"
"phi" 43.7782635480201 43.3112264571128 44.3398676634156 "Hong Kong"
"eta_temp1" -0.148526020244209 -0.151924375105609 -0.131116062709411 "Hong Kong"
"eta_temp2" -0.0888287791285841 -0.124230038719185 -0.082602946326666 "Hong Kong"
"eta_ah1" 0.225665795530937 0.21382126596248 0.233579525435682 "Hong Kong"
"eta_ah2" 0.187703350395884 0.184013174483818 0.224351314212934 "Hong Kong"
"delta2" 0.195553023620338 0.159598739062484 0.196349023155403 "Hong Kong"
"s13-14_Ri1" 1.50470930651863 1.49950609832916 1.53922246249537 "Hong Kong"
"s13-14_Ri2" 1.96856617337122 1.90136445120948 1.9620349900755 "Hong Kong"
"s13-14_I10" 7.73261380385592e-05 5.73687049153232e-05 9.72992517143883e-05 "Hong Kong"
"s13-14_I20" 3.21005134480424e-05 3.53284321848904e-05 5.95412163598998e-05 "Hong Kong"
"s13-14_R10" 1.31297589974812e-08 5.24923855363385e-178 0.0494473921619086 "Hong Kong"
"s13-14_R20" 0.0428598662169993 0.0189026220778172 0.0651884871630738 "Hong Kong"
"s13-14_R120" 0.457819599885312 0.416813362388544 0.479284514653907 "Hong Kong"
"s13-14_R10 + R120" 0.457819613015071 0.431547725422514 0.488299644225471 "Hong Kong"
"s13-14_R20 + R120" 0.500679466102311 0.457597060278573 0.520199108928265 "Hong Kong"
"s13-14_R01" 2.77568863781719 2.63806470543022 2.99306991680651 "Hong Kong"
"s13-14_R02" 3.94274339589248 3.52547086515582 4.06842818126366 "Hong Kong"
"s14-15_Ri1" 1.3127085221584 1.29811075459945 1.33507963990958 "Hong Kong"
"s14-15_Ri2" 1.31377997982119 1.29821686796874 1.32485911055495 "Hong Kong"
"s14-15_I10" 5.73548500126395e-05 4.68820259332e-05 7.26925405779882e-05 "Hong Kong"
"s14-15_I20" 0.0027378958682598 0.00243723243476114 0.00315529668435836 "Hong Kong"
"s14-15_R10" 0.547866358823651 0.530767070906257 0.599444343928865 "Hong Kong"
"s14-15_R20" 1.2442168015572e-08 5.31073329703184e-289 0.0238048009940263 "Hong Kong"
"s14-15_R120" 0.348961429778879 0.289333155348255 0.36345766298417 "Hong Kong"
"s14-15_R10 + R120" 0.896827788602529 0.890695700321404 0.903596638925612 "Hong Kong"
"s14-15_R20 + R120" 0.348961442221047 0.302433183428324 0.365441005443256 "Hong Kong"
"s14-15_R01" 12.7305469464939 11.9438830495188 13.7333071011035 "Hong Kong"
"s14-15_R02" 2.0264979769559 1.87232524367163 2.08067409219941 "Hong Kong"
"s15-16_Ri1" 1.56665486032923 1.55722815090827 1.59511465543469 "Hong Kong"
"s15-16_Ri2" 1.52050544459182 1.49210040749743 1.53571012524929 "Hong Kong"
"s15-16_I10" 2.37128738195109e-06 1.72961381074785e-06 3.02608246676462e-06 "Hong Kong"
"s15-16_I20" 0.000811900208174068 0.000699474742460128 0.000939471505480613 "Hong Kong"
"s15-16_R10" 0.426144701093637 0.397692172245207 0.435242928399052 "Hong Kong"
"s15-16_R20" 0.145218479333404 0.124031431233098 0.16541510805334 "Hong Kong"
"s15-16_R120" 2.09295088979633e-14 2.70397438687038e-15 0.000128343539728717 "Hong Kong"
"s15-16_R10 + R120" 0.426144701093658 0.3976921978775 0.435447377883537 "Hong Kong"
"s15-16_R20 + R120" 0.145218479333425 0.124279724278282 0.16640733841485 "Hong Kong"
"s15-16_R01" 2.73006337500031 2.60137474664523 2.81917024967839 "Hong Kong"
"s15-16_R02" 1.78051467893628 1.7248499541918 1.82919674986987 "Hong Kong"
"s16-17_Ri1" 1.25168825396805 1.24717366012144 1.26847355962099 "Hong Kong"
"s16-17_Ri2" 1.22071885438606 1.20801672436441 1.22754098327937 "Hong Kong"
"s16-17_I10" 5.65582998820425e-05 4.70568737262917e-05 6.54234398453901e-05 "Hong Kong"
"s16-17_I20" 0.00322216273423459 0.00295899662566635 0.0036802907594224 "Hong Kong"
"s16-17_R10" 0.646453616283905 0.618064001484066 0.695322381986416 "Hong Kong"
"s16-17_R20" 1.03191375794827e-23 5.02658979644621e-85 1.333012862713e-07 "Hong Kong"
"s16-17_R120" 0.267458099947253 0.213403642149287 0.298880623557772 "Hong Kong"
"s16-17_R10 + R120" 0.913911716231158 0.906932675092881 0.92024771071542 "Hong Kong"
"s16-17_R20 + R120" 0.267458099947253 0.212880821926598 0.298880623557772 "Hong Kong"
"s16-17_R01" 14.5491473888858 13.308317497148 15.7694672377845 "Hong Kong"
"s16-17_R02" 1.67377734609826 1.5389437283976 1.75006328386602 "Hong Kong"
"s17-18_Ri1" 1.6658864057298 1.65948190657009 1.68113246890242 "Hong Kong"
"s17-18_Ri2" 1.92652619093788 1.89658121966455 1.95311351981177 "Hong Kong"
"s17-18_I10" 1.55058698624978e-05 1.47080312598766e-05 1.82801712155796e-05 "Hong Kong"
"s17-18_I20" 0.000124451950632812 0.000115778099652804 0.000158375487976494 "Hong Kong"
"s17-18_R10" 6.09368064860401e-50 0 6.12501424212983e-07 "Hong Kong"
"s17-18_R20" 2.22532740563413e-07 2.20804957620338e-21 0.00796681797804713 "Hong Kong"
"s17-18_R120" 0.563733295158559 0.53856599282821 0.571527534966278 "Hong Kong"
"s17-18_R10 + R120" 0.563733295158559 0.538606595523558 0.571527723317297 "Hong Kong"
"s17-18_R20 + R120" 0.5637335176913 0.538353194351345 0.57285110199251 "Hong Kong"
"s17-18_R01" 3.81864029177907 3.63047417640604 3.90868236140245 "Hong Kong"
"s17-18_R02" 4.41719911597657 4.1578386622884 4.52714476715061 "Hong Kong"
"s18-19_Ri1" 1.49825781880432 1.48401001932531 1.51628570540874 "Hong Kong"
"s18-19_Ri2" 1.65848579543048 1.63144146505376 1.67322951190846 "Hong Kong"
"s18-19_I10" 0.000110876267938496 0.000104846449624397 0.000125971423572195 "Hong Kong"
"s18-19_I20" 0.000722764527196967 0.000635785735701882 0.000853277489721025 "Hong Kong"
"s18-19_R10" 0.0311212705245253 0.0131912620744821 0.0490596572428045 "Hong Kong"
"s18-19_R20" 1.28077905327167e-09 0 5.22611828835398e-07 "Hong Kong"
"s18-19_R120" 0.55927211879966 0.536268296614143 0.578717971471119 "Hong Kong"
"s18-19_R10 + R120" 0.590393389324186 0.563769413770591 0.598896368925794 "Hong Kong"
"s18-19_R20 + R120" 0.559272120080439 0.53649079201727 0.578717971471121 "Hong Kong"
"s18-19_R01" 3.65878736434404 3.45687672329237 3.75133443704019 "Hong Kong"
"s18-19_R02" 3.76924207790531 3.53930320165526 3.91314395398097 "Hong Kong"
"rho1" 2.73200052217103 2.64659352463547 3.240880264855 "Canada"
"rho2" 0.836639195600097 0.789901629969721 0.918841234600991 "Canada"
"theta_lambda1" 0.614055233602408 0.506651009538143 0.623623352533453 "Canada"
"theta_lambda2" 9.26590451756307e-26 1.19222637579881e-172 0.0132884401147859 "Canada"
"delta1" 0.0923467395431054 0.0487163992879833 0.218045159557914 "Canada"
"d2" 3.86491076542054 1.32957381173902 5.50426929325582 "Canada"
"alpha" 0.901910763310648 0.896410988894362 0.906163212561818 "Canada"
"phi" 48.0445688425352 47.9378894361453 48.1572391788671 "Canada"
"b1" 0.184581001858381 0.178654812450657 0.193938990376118 "Canada"
"b2" 0.150979815461444 0.140633914167358 0.161927841104413 "Canada"
"phi1" 26.1643325469383 25.7477663297707 26.4586584622851 "Canada"
"phi2" 30.1560454013172 29.0423017442583 30.5249258380172 "Canada"
"delta2" 0.356911907811634 0.316725639538728 0.376450687535299 "Canada"
"s10-11_Ri1" 1.40752827227861 1.39427509563323 1.41687860237935 "Canada"
"s10-11_Ri2" 1.83337285729921 1.7947112715329 1.84516357824547 "Canada"
"s10-11_I10" 9.11725617834013e-06 7.38927684157523e-06 1.04927711020932e-05 "Canada"
"s10-11_I20" 1.5995925329873e-05 1.40052317789235e-05 1.96632641165512e-05 "Canada"
"s10-11_R10" 0.450588928287337 0.399601709669228 0.48857951446838 "Canada"
"s10-11_R20" 0.199208962297608 0.168070388183717 0.208756067029359 "Canada"
"s10-11_R120" 0.151731655164615 0.132208565719154 0.230746630586472 "Canada"
"s10-11_R10 + R120" 0.602320583451952 0.587536967855089 0.652768003665586 "Canada"
"s10-11_R20 + R120" 0.350940617462223 0.318600193152269 0.405830915420479 "Canada"
"s10-11_R01" 3.53943524267464 3.41675096558488 4.05885748161588 "Canada"
"s10-11_R02" 2.82473081941122 2.68842525410769 3.07411730394808 "Canada"
"s11-12_Ri1" 1.31506639799007 1.29233551779539 1.32668797339969 "Canada"
"s11-12_Ri2" 1.812380053005 1.77153333866103 1.82505468835316 "Canada"
"s11-12_I10" 4.27371135221468e-06 2.84728068479322e-06 6.01238019432419e-06 "Canada"
"s11-12_I20" 2.44983895735373e-05 2.17566375777399e-05 3.04065571896903e-05 "Canada"
"s11-12_R10" 0.623789204980988 0.566634621596874 0.658587379724907 "Canada"
"s11-12_R20" 0.106103923880784 0.0879266090622295 0.112564803060386 "Canada"
"s11-12_R120" 0.203777087704008 0.175226236268134 0.273438803836198 "Canada"
"s11-12_R10 + R120" 0.827566292684996 0.820541009663169 0.850894576427854 "Canada"
"s11-12_R20 + R120" 0.309881011584791 0.27556514992218 0.368360428242378 "Canada"
"s11-12_R01" 7.62669325361753 7.31213493532292 8.83507653631616 "Canada"
"s11-12_R02" 2.62627811002763 2.49082600781637 2.8544726828774 "Canada"
"s12-13_Ri1" 1.51130667626342 1.49636699000458 1.52169463980775 "Canada"
"s12-13_Ri2" 1.94128454297034 1.90268314898583 1.95393161690866 "Canada"
"s12-13_I10" 2.79758626157405e-06 2.50848424846216e-06 3.13968658210911e-06 "Canada"
"s12-13_I20" 8.84436321545722e-06 7.66879599354235e-06 1.06502547921489e-05 "Canada"
"s12-13_R10" 0.389051678274942 0.345161558763778 0.445869971570683 "Canada"
"s12-13_R20" 0.210763122112249 0.178418612018312 0.222734573870586 "Canada"
"s12-13_R120" 1.52450244812963e-13 3.58177700375228e-22 0.0818280593364891 "Canada"
"s12-13_R10 + R120" 0.389051678275095 0.366037783471554 0.467534123951038 "Canada"
"s12-13_R20 + R120" 0.210763122112401 0.184486769797326 0.280009199189056 "Canada"
"s12-13_R01" 2.47371756818118 2.37132678771983 2.83335490680307 "Canada"
"s12-13_R02" 2.4597257833092 2.37200542527535 2.68823382664285 "Canada"
"s13-14_Ri1" 1.57770197525293 1.56464022625864 1.58489866142732 "Canada"
"s13-14_Ri2" 1.8401747627473 1.8128907813309 1.85880356754246 "Canada"
"s13-14_I10" 3.26302027953576e-07 2.6952632560241e-07 4.3968246266471e-07 "Canada"
"s13-14_I20" 1.33490842008959e-05 1.09370950286436e-05 1.447216951172e-05 "Canada"
"s13-14_R10" 7.30202796206009e-14 3.32096676767273e-38 0.0699864121862891 "Canada"
"s13-14_R20" 2.12775480553076e-07 2.16878450941461e-102 0.0208057429253645 "Canada"
"s13-14_R120" 0.442226865494212 0.413483530186084 0.490750764999089 "Canada"
"s13-14_R10 + R120" 0.442226865494285 0.424888635180204 0.516173840310985 "Canada"
"s13-14_R20 + R120" 0.442227078269692 0.419843812095963 0.495139364351252 "Canada"
"s13-14_R01" 2.82857455947688 2.72490727822343 3.24327346831426 "Canada"
"s13-14_R02" 3.29922578292505 3.14472883228634 3.62994786905469 "Canada"
