# Supplementary material for: Characterizing the interactions between influenza and respiratory syncytial viruses and their implications for epidemic control
Source: Nat Commun. 2024 Nov 20;15:10066. doi: 10.1038/s41467-024-53872-4 (PMC11579344; doi:10.1038/s41467-024-53872-4)
Supplement: Supplementary file 4 — Source Data [file 41467_2024_53872_MOESM4_ESM.zip › SourceData/03_dat_age-structured.txt]

"time" "Year" "Week" "season" "n_P1" "n_P2"
1 2013 46 "s13-14" NA NA
2 2013 47 "s13-14" NA NA
3 2013 48 "s13-14" NA NA
4 2013 49 "s13-14" NA NA
5 2013 50 "s13-14" NA NA
6 2013 51 "s13-14" NA NA
7 2013 52 "s13-14" NA NA
8 2014 1 "s13-14" 339 19
9 2014 2 "s13-14" 265 17
10 2014 3 "s13-14" 316 22
11 2014 4 "s13-14" 387 22
12 2014 5 "s13-14" 369 27
13 2014 6 "s13-14" 618 55
14 2014 7 "s13-14" 761 56
15 2014 8 "s13-14" 622 51
16 2014 9 "s13-14" 823 91
17 2014 10 "s13-14" 688 78
18 2014 11 "s13-14" 417 66
19 2014 12 "s13-14" 354 84
20 2014 13 "s13-14" 336 91
21 2014 14 "s13-14" 252 89
22 2014 15 "s13-14" 191 105
23 2014 16 "s13-14" 115 80
24 2014 17 "s13-14" 129 114
25 2014 18 "s13-14" 152 154
26 2014 19 "s13-14" 110 130
27 2014 20 "s13-14" 86 131
28 2014 21 "s13-14" 63 92
29 2014 22 "s13-14" 62 124
30 2014 23 "s13-14" 52 85
31 2014 24 "s13-14" 79 163
32 2014 25 "s13-14" 42 97
33 2014 26 "s13-14" 23 72
34 2014 27 "s13-14" 23 116
35 2014 28 "s13-14" 24 111
36 2014 29 "s13-14" 16 56
37 2014 30 "s13-14" 26 80
38 2014 31 "s13-14" 19 73
39 2014 32 "s13-14" 21 71
40 2014 33 "s13-14" 16 51
41 2014 34 "s13-14" 27 65
42 2014 35 "s13-14" 38 87
43 2014 36 "s13-14" 29 73
44 2014 37 "s13-14" 19 37
45 2014 38 "s13-14" 21 52
46 2014 39 "s13-14" 10 49
47 2014 40 "s13-14" 20 56
48 2014 41 "s13-14" 13 48
49 2014 42 "s13-14" 2 23
50 2014 43 "s13-14" 2 15
51 2014 44 "s13-14" 8 19
52 2014 45 "s13-14" 5 14
1 2014 46 "s14-15" 7 27
2 2014 47 "s14-15" 10 61
3 2014 48 "s14-15" 31 112
4 2014 49 "s14-15" 38 131
5 2014 50 "s14-15" 34 101
6 2014 51 "s14-15" 59 92
7 2014 52 "s14-15" 10 75
8 2015 1 "s14-15" 18 83
9 2015 2 "s14-15" 22 60
10 2015 3 "s14-15" 34 50
11 2015 4 "s14-15" 38 52
12 2015 5 "s14-15" 25 62
13 2015 6 "s14-15" 52 46
14 2015 7 "s14-15" 36 59
15 2015 8 "s14-15" 22 29
16 2015 9 "s14-15" 48 54
17 2015 10 "s14-15" 50 51
18 2015 11 "s14-15" 74 87
19 2015 12 "s14-15" 120 81
20 2015 13 "s14-15" 91 83
21 2015 14 "s14-15" 114 87
22 2015 15 "s14-15" 236 172
23 2015 16 "s14-15" 158 133
24 2015 17 "s14-15" 128 115
25 2015 18 "s14-15" 171 179
26 2015 19 "s14-15" 94 110
27 2015 20 "s14-15" 97 139
28 2015 21 "s14-15" 119 163
29 2015 22 "s14-15" 76 118
30 2015 23 "s14-15" 101 173
31 2015 24 "s14-15" 66 107
32 2015 25 "s14-15" 64 104
33 2015 26 "s14-15" 59 160
34 2015 27 "s14-15" 71 164
35 2015 28 "s14-15" 48 125
36 2015 29 "s14-15" 69 190
37 2015 30 "s14-15" 53 152
38 2015 31 "s14-15" 29 120
39 2015 32 "s14-15" 46 155
40 2015 33 "s14-15" 34 141
41 2015 34 "s14-15" 30 122
42 2015 35 "s14-15" 27 139
43 2015 36 "s14-15" 31 130
44 2015 37 "s14-15" 20 142
45 2015 38 "s14-15" 22 111
46 2015 39 "s14-15" 10 48
47 2015 40 "s14-15" 13 82
48 2015 41 "s14-15" 7 53
49 2015 42 "s14-15" 8 38
50 2015 43 "s14-15" 4 52
51 2015 44 "s14-15" 3 35
52 2015 45 "s14-15" 2 32
1 2015 46 "s15-16" 0 24
2 2015 47 "s15-16" 0 18
3 2015 48 "s15-16" 4 25
4 2015 49 "s15-16" 9 65
5 2015 50 "s15-16" 10 53
6 2015 51 "s15-16" 26 63
7 2015 52 "s15-16" 17 110
8 2016 1 "s15-16" 29 96
9 2016 2 "s15-16" 67 84
10 2016 3 "s15-16" 174 126
11 2016 4 "s15-16" 297 137
12 2016 5 "s15-16" 500 158
13 2016 6 "s15-16" 650 150
14 2016 7 "s15-16" 746 123
15 2016 8 "s15-16" 1079 144
16 2016 9 "s15-16" 1143 125
17 2016 10 "s15-16" 1061 115
18 2016 11 "s15-16" 1032 119
19 2016 12 "s15-16" 1054 119
20 2016 13 "s15-16" 701 91
21 2016 14 "s15-16" 1046 138
22 2016 15 "s15-16" 622 113
23 2016 16 "s15-16" 680 146
24 2016 17 "s15-16" 472 130
25 2016 18 "s15-16" 518 162
26 2016 19 "s15-16" 356 138
27 2016 20 "s15-16" 261 141
28 2016 21 "s15-16" 251 167
29 2016 22 "s15-16" 181 147
30 2016 23 "s15-16" 166 165
31 2016 24 "s15-16" 111 172
32 2016 25 "s15-16" 144 174
33 2016 26 "s15-16" 104 126
34 2016 27 "s15-16" 102 152
35 2016 28 "s15-16" 85 146
36 2016 29 "s15-16" 58 159
37 2016 30 "s15-16" 80 180
38 2016 31 "s15-16" 59 155
39 2016 32 "s15-16" 43 157
40 2016 33 "s15-16" 18 158
41 2016 34 "s15-16" 19 145
42 2016 35 "s15-16" 35 135
43 2016 36 "s15-16" 22 133
44 2016 37 "s15-16" 15 78
45 2016 38 "s15-16" 9 79
46 2016 39 "s15-16" 8 68
47 2016 40 "s15-16" 3 76
48 2016 41 "s15-16" 2 58
49 2016 42 "s15-16" 6 40
50 2016 43 "s15-16" 3 47
51 2016 44 "s15-16" 2 41
52 2016 45 "s15-16" 2 21
1 2016 46 "s16-17" 14 73
2 2016 47 "s16-17" 14 114
3 2016 48 "s16-17" 30 118
4 2016 49 "s16-17" 38 133
5 2016 50 "s16-17" 40 138
6 2016 51 "s16-17" 55 144
7 2016 52 "s16-17" 19 108
8 2016 53 "s16-17" 15 98
9 2017 1 "s16-17" 24 92
10 2017 2 "s16-17" 46 98
11 2017 3 "s16-17" 50 98
12 2017 4 "s16-17" 25 82
13 2017 5 "s16-17" 75 85
14 2017 6 "s16-17" 41 67
15 2017 7 "s16-17" 37 50
16 2017 8 "s16-17" 39 59
17 2017 9 "s16-17" 20 54
18 2017 10 "s16-17" 29 51
19 2017 11 "s16-17" 62 64
20 2017 12 "s16-17" 43 64
21 2017 13 "s16-17" 74 59
22 2017 14 "s16-17" 57 74
23 2017 15 "s16-17" 76 52
24 2017 16 "s16-17" 158 137
25 2017 17 "s16-17" 138 97
26 2017 18 "s16-17" 142 138
27 2017 19 "s16-17" 112 107
28 2017 20 "s16-17" 137 118
29 2017 21 "s16-17" 169 162
30 2017 22 "s16-17" 125 130
31 2017 23 "s16-17" 166 179
32 2017 24 "s16-17" 160 161
33 2017 25 "s16-17" 141 140
34 2017 26 "s16-17" 108 145
35 2017 27 "s16-17" 166 247
36 2017 28 "s16-17" 94 166
37 2017 29 "s16-17" 120 221
38 2017 30 "s16-17" 124 272
39 2017 31 "s16-17" 148 325
40 2017 32 "s16-17" 105 321
41 2017 33 "s16-17" 137 387
42 2017 34 "s16-17" 103 391
43 2017 35 "s16-17" 115 473
44 2017 36 "s16-17" 74 380
45 2017 37 "s16-17" 47 249
46 2017 38 "s16-17" 40 333
47 2017 39 "s16-17" 37 249
48 2017 40 "s16-17" 9 142
49 2017 41 "s16-17" 11 172
50 2017 42 "s16-17" 17 179
51 2017 43 "s16-17" 10 133
52 2017 44 "s16-17" 6 162
53 2017 45 "s16-17" 3 64
1 2017 46 "s17-18" 10 8
2 2017 47 "s17-18" 18 14
3 2017 48 "s17-18" 38 13
4 2017 49 "s17-18" 131 28
5 2017 50 "s17-18" 197 46
6 2017 51 "s17-18" 278 54
7 2017 52 "s17-18" 373 73
8 2018 1 "s17-18" 616 101
9 2018 2 "s17-18" 788 114
10 2018 3 "s17-18" 881 111
11 2018 4 "s17-18" 1746 189
12 2018 5 "s17-18" 1683 144
13 2018 6 "s17-18" 2496 214
14 2018 7 "s17-18" 1747 202
15 2018 8 "s17-18" 1710 208
16 2018 9 "s17-18" 976 166
17 2018 10 "s17-18" 720 145
18 2018 11 "s17-18" 643 154
19 2018 12 "s17-18" 434 133
20 2018 13 "s17-18" 249 92
21 2018 14 "s17-18" 326 131
22 2018 15 "s17-18" 162 90
23 2018 16 "s17-18" 207 134
24 2018 17 "s17-18" 85 59
25 2018 18 "s17-18" 79 68
26 2018 19 "s17-18" 99 95
27 2018 20 "s17-18" 79 85
28 2018 21 "s17-18" 65 99
29 2018 22 "s17-18" 94 117
30 2018 23 "s17-18" 84 106
31 2018 24 "s17-18" 104 136
32 2018 25 "s17-18" 76 90
33 2018 26 "s17-18" 85 172
34 2018 27 "s17-18" 75 102
35 2018 28 "s17-18" 61 136
36 2018 29 "s17-18" 78 174
37 2018 30 "s17-18" 99 227
38 2018 31 "s17-18" 174 434
39 2018 32 "s17-18" 75 207
40 2018 33 "s17-18" 103 208
41 2018 34 "s17-18" 67 227
42 2018 35 "s17-18" 88 244
43 2018 36 "s17-18" 96 200
44 2018 37 "s17-18" 60 140
45 2018 38 "s17-18" 88 223
46 2018 39 "s17-18" 77 171
47 2018 40 "s17-18" 54 192
48 2018 41 "s17-18" 55 150
49 2018 42 "s17-18" 47 165
50 2018 43 "s17-18" 17 98
51 2018 44 "s17-18" 18 92
52 2018 45 "s17-18" 18 70
1 2018 46 "s18-19" 49 29
2 2018 47 "s18-19" 90 52
3 2018 48 "s18-19" 193 66
4 2018 49 "s18-19" 263 80
5 2018 50 "s18-19" 535 109
6 2018 51 "s18-19" 998 174
7 2018 52 "s18-19" 957 168
8 2019 1 "s18-19" 1166 184
9 2019 2 "s18-19" 1213 158
10 2019 3 "s18-19" 1410 152
11 2019 4 "s18-19" 1541 173
12 2019 5 "s18-19" 1310 153
13 2019 6 "s18-19" 879 157
14 2019 7 "s18-19" 841 142
15 2019 8 "s18-19" 972 184
16 2019 9 "s18-19" 918 173
17 2019 10 "s18-19" 655 130
18 2019 11 "s18-19" 484 133
19 2019 12 "s18-19" 314 111
20 2019 13 "s18-19" 355 114
21 2019 14 "s18-19" 226 80
22 2019 15 "s18-19" 217 105
23 2019 16 "s18-19" 200 87
24 2019 17 "s18-19" 212 94
25 2019 18 "s18-19" 223 103
26 2019 19 "s18-19" 180 94
27 2019 20 "s18-19" 172 102
28 2019 21 "s18-19" 216 119
29 2019 22 "s18-19" 144 91
30 2019 23 "s18-19" 148 94
31 2019 24 "s18-19" 152 102
32 2019 25 "s18-19" 147 81
33 2019 26 "s18-19" 142 92
34 2019 27 "s18-19" 155 107
35 2019 28 "s18-19" 124 88
36 2019 29 "s18-19" 152 134
37 2019 30 "s18-19" 188 138
38 2019 31 "s18-19" 321 206
39 2019 32 "s18-19" 184 125
40 2019 33 "s18-19" 202 145
41 2019 34 "s18-19" 200 163
42 2019 35 "s18-19" 210 160
43 2019 36 "s18-19" 166 110
44 2019 37 "s18-19" 98 66
45 2019 38 "s18-19" 148 108
46 2019 39 "s18-19" 99 90
47 2019 40 "s18-19" 103 91
48 2019 41 "s18-19" 63 63
49 2019 42 "s18-19" 46 70
50 2019 43 "s18-19" 20 45
51 2019 44 "s18-19" 27 46
52 2019 45 "s18-19" 18 49
